# Supplementary material for: Potential Therapeutic Value of a Novel FAAH Inhibitor for the Treatment of Anxiety
Source: PLoS One. 2015 Sep 11;10(9):e0137034. doi: 10.1371/journal.pone.0137034 (PMC4567375; doi:10.1371/journal.pone.0137034)
Supplement: S1 Table — (Individual data). (XLS) [file pone.0137034.s001.xls]

## Sheet: EPM in mice
Animal code	DRUG	TIME OA	OA ENTRIES	TOTAL ENTRIES	TOTAL DISTANCE
79	Vh	32	3	24	7.6
50	Vh	18	6	49	11.7
51	Vh	28	4	22	7.4
52	Vh	3	5	30	9.8
53	Vh	13	3	27	7
54	Vh	10	1	18	7.3
55	Vh	13	3	20	8
56	Vh	3	6	26	7.3
57	Vh	10	3	29	8.4
58	Vh	12	2	21	8.1
59	Vh	0	0	1	0.4
60	Vh	23	4	22	7.4
37	Dzp	38	3	21	8.8
38	Dzp	37	5	21	10.5
39	Dzp	38	12	44	11.6
40	Dzp	5	3	26	9.5
41	Dzp	20	7	30	11.8
42	Dzp	58	10	33	12.1
43	Dzp	13	4	36	11.4
44	Dzp	24	7	24	9
45	Dzp	31	5	35	11.1
46	Dzp	32	6	27	8.5
47	Dzp	38	8	34	9.8
48	Dzp	32	4	18	4.8
25	ST-30	19	2	18	4.8
26	ST-30	22	4	23	6.2
27	ST-30	14	1	15	6.1
28	ST-30	29	6	31	11.1
29	ST-30	20	2	20	4.9
30	ST-30	32	4	25	9.6
31	ST-30	35	2	18	8.1
32	ST-30	35	4	20	7.8
33	ST-30	27	3	22	6.2
34	ST-30	21	5	29	9.7
35	ST-30	46	7	34	9
36	ST-30	52	8	28	9.1
13	ST-10	29	3	16	6
14	ST-10	41	3	31	11.4
15	ST-10	44	8	22	8
16	ST-10	20	3	31	9.2
17	ST-10	25	3	28	9.3
18	ST-10	26	4	20	7.4
19	ST-10	8	2	31	8
20	ST-10	0	0	11	4.9
21	ST-10	34	5	25	6.8
22	ST-10	10	1	34	10.4
23	ST-10	22	1	14	5.4
24	ST-10	12	2	24	8.2
1	ST-3	1	1	5	1.8
2	ST-3	37	6	22	8.4
3	ST-3	35	6	30	6.8
4	ST-3	26	3	20	8.6
5	ST-3	26	3	20	5.8
6	ST-3	22	4	26	7.1
7	ST-3	1	1	42	10.2
8	ST-3	21	3	25	7.2
9	ST-3	18	3	17	5.5
10	ST-3	7	4	18	5.6
11	ST-3	38	6	27	8.2
12	ST-3	17	1	31	8.6

## Sheet: Table of MEANS
Animal code	DRUG	TOTAL DISTANCE	OA ENTRIES	TIME OA	TOTAL ENTRIES	%OPEN ARM ENTRIES
79	Vh	7.6	3	32	24	12.5
50	Vh	11.7	6	18	49	12.2449
51	Vh	7.4	4	28	22	18.1818
52	Vh	9.8	5	3	30	16.6667
53	Vh	7	3	13	27	11.1111
54	Vh	7.3	1	10	18	5.55556
55	Vh	8	3	13	20	15
56	Vh	7.3	6	3	26	23.0769
57	Vh	8.4	3	10	29	10.3448
58	Vh	8.1	2	12	21	9.52381
59	Vh	0.4	0	0	1	0
60	Vh	7.4	4	23	22	18.1818
		7.53333	3.33333	13.75	24.0833	12.699
		0.754314	0.527046	2.87656	3.13451	1.7828
37	Dzp	8.8	3	38	21	14.2857
38	Dzp	10.5	5	37	21	23.8095
39	Dzp	11.6	12	38	44	27.2727
40	Dzp	9.5	3	5	26	11.5385
41	Dzp	11.8	7	20	30	23.3333
42	Dzp	12.1	10	58	33	30.303
43	Dzp	11.4	4	13	36	11.1111
44	Dzp	9	7	24	24	29.1667
45	Dzp	11.1	5	31	35	14.2857
46	Dzp	8.5	6	32	27	22.2222
47	Dzp	9.8	8	38	34	23.5294
48	Dzp	4.8	4	32	18	22.2222
		9.90833	6.16667	30.5	29.0833	21.09
		0.587426	0.805599	3.97054	2.20006	1.93196
25	ST-30	4.8	2	19	18	11.1111
26	ST-30	6.2	4	22	23	17.3913
27	ST-30	6.1	1	14	15	6.66667
28	ST-30	11.1	6	29	31	19.3548
29	ST-30	4.9	2	20	20	10
30	ST-30	9.6	4	32	25	16
31	ST-30	8.1	2	35	18	11.1111
32	ST-30	7.8	4	35	20	20
33	ST-30	6.2	3	27	22	13.6364
34	ST-30	9.7	5	21	29	17.2414
35	ST-30	9	7	46	34	20.5882
36	ST-30	9.1	8	52	28	28.5714
		7.71667	4	29.3333	23.5833	15.9727
		0.592227	0.627646	3.28064	1.69428	1.71074
13	ST-10	6	3	29	16	18.75
14	ST-10	11.4	3	41	31	9.67742
15	ST-10	8	8	44	22	36.3636
16	ST-10	9.2	3	20	31	9.67742
17	ST-10	9.3	3	25	28	10.7143
18	ST-10	7.4	4	26	20	20
19	ST-10	8	2	8	31	6.45161
20	ST-10	4.9	0	0	11	0
21	ST-10	6.8	5	34	25	20
22	ST-10	10.4	1	10	34	2.94118
23	ST-10	5.4	1	22	14	7.14286
24	ST-10	8.2	2	12	24	8.33333
		7.91667	2.91667	22.5833	23.9167	12.5043
		0.567935	0.608753	3.87974	2.16185	2.84768
1	ST-3	1.8	1	1	5	20
2	ST-3	8.4	6	37	22	27.2727
3	ST-3	6.8	6	35	30	20
4	ST-3	6.8	3	26	20	15
5	ST-3	5.8	3	26	20	15
6	ST-3	7.1	4	22	26	15.3846
7	ST-3	10.2	1	1	42	2.38095
8	ST-3	7.2	3	21	25	12
9	ST-3	5.5	3	18	17	17.6471
10	ST-3	5.6	4	7	18	22.2222
11	ST-3	8.2	6	38	27	22.2222
12	ST-3	8.6	1	17	31	3.22581
		6.83333	3.41667	20.75	23.5833	16.0296
		0.607321	0.542976	3.70529	2.61539	2.14308

## Sheet: Gráficos
Estadísticos descriptivos						Time in open arms					Nr. entries in open arms					Nr. total entries					Total distance (cm)
Pharmacological treatment		Media				Vh	Dzp	ST-3	ST-10	ST-30	Vh	Dzp	ST-3	ST-10	ST-30	Vh	Dzp	ST-3	ST-10	ST-30	Vh	Dzp	ST-3	ST-10	ST-30
		Estadístico	Error típico		Mean	13.75	30.5	20.75	22.5833	29.3333	3.33333	6.16667	3.41667	2.91667	4	24.0833	29.0833	23.5833	23.9167	23.5833	7.53333	9.90833	6.98333	7.91667	7.71667
Dzp	Time in open arms	30.5	3.97054		EE	2.87656	3.97054	3.70529	3.87974	3.28064	0.527046	0.805599	0.542976	0.608753	0.627646	3.13451	2.20006	2.61539	2.16185	1.69428	0.754314	0.587426	0.624843	0.567935	0.592227
	Nr. entries in open arms	6.16667	0.805599
	Nr. total entries	29.0833	2.20006
	Total distance (cm)	9.90833	0.587426
ST-10	Time in open arms	22.5833	3.87974
	Nr. entries in open arms	2.91667	0.608753
	Nr. total entries	23.9167	2.16185
	Total distance (cm)	7.91667	0.567935
ST-3	Time in open arms	20.75	3.70529
	Nr. entries in open arms	3.41667	0.542976
	Nr. total entries	23.5833	2.61539
	Total distance (cm)	6.98333	0.624843
ST-30	Time in open arms	29.3333	3.28064
	Nr. entries in open arms	4	0.627646
	Nr. total entries	23.5833	1.69428
	Total distance (cm)	7.71667	0.592227
Vh	Time in open arms	13.75	2.87656
	Nr. entries in open arms	3.33333	0.527046
	Nr. total entries	24.0833	3.13451
	Total distance (cm)	7.53333	0.754314
