# Supplementary material for: Potential Therapeutic Value of a Novel FAAH Inhibitor for the Treatment of Anxiety
Source: PLoS One. 2015 Sep 11;10(9):e0137034. doi: 10.1371/journal.pone.0137034 (PMC4567375; doi:10.1371/journal.pone.0137034)
Supplement: S2 Table — (Individual data). (XLS) [file pone.0137034.s002.xls]

## Sheet: Light-dark box
		Time in LIGHT (s)	Transitions into the LIGHT compartment	Activity (beam int.) in the DARK compartment
Animal code	DRUG	Total	Total	Total
3	Vh	74	3	753
8	Vh	150	5	1011
9	Vh	31	0	1066
16	Vh	26	0	990
16m	Vh	10	0	770
3m	Vh	16	0	956
8m	Vh	109	4	816
9m	Vh	18	0	598
13	Vh	3	0	863
13m	Vh	3	0	365
17	Vh	225	8	786
17m	Vh	225	12	910
24	Vh	127	6	778
24m	Vh	287	8	674
28	Vh	54	0	566
28m	Vh	92	3	1455
1d	Vh	33	1	987
2d	Vh	34	3	1011
5	ST-10	140	3	975
10	ST-10	135	4	1023
11	ST-10	191	3	723
14	ST-10	19	0	757
10m	ST-10	89	4	1052
11m	ST-10	9	0	331
14m	ST-10	165	2	461
5m	ST-10	9	0	836
15	ST-10	36	0	630
15m	ST-10	239	12	886
18	ST-10	178	10	653
18m	ST-10	79	1	732
22	ST-10	66	5	1067
22m	ST-10	34	0	469
27	ST-10	200	12	858
27m	ST-10	193	8	688
6	ST-30	101	4	867
7	ST-30	152	8	977
12	ST-30	292	12	923
13	ST-30	14	0	530
12m	ST-30	144	4	669
13m	ST-30	141	1	568
6m	ST-30	65	1	747
7m	ST-30	112	5	985
16	ST-30	113	6	699
16m	ST-30	266	6	778
19	ST-30	148	7	1103
19m	ST-30	167	6	932
21	ST-30	171	3	434
21m	ST-30	210	8	902
25	ST-30	14	1	767
25m	ST-30	231	5	1096

## Sheet: Light-dark box - MEANS
		Time in LIGHT (s)	Transitions into the LIGHT compartment	Activity (beam int.) in the DARK compartment
Animal code	DRUG	Total	Total	Total
3	Vh	74	3	753
8	Vh	150	5	1011
9	Vh	31	0	1066
16	Vh	26	0	990
16m	Vh	10	0	770
3m	Vh	16	0	956
8m	Vh	109	4	816
9m	Vh	18	0	598
13	Vh	3	0	863
13m	Vh	3	0	365
17	Vh	225	8	786
17m	Vh	225	12	910
24	Vh	127	6	778
24m	Vh	287	8	674
28	Vh	54	0	566
28m	Vh	92	3	1455
1d	Vh	33	1	987
2d	Vh	34	3	1011
		84.2778	2.94444	853.056
		20.4297	0.84973	55.8457
5	ST-10	140	3	975
10	ST-10	135	4	1023
11	ST-10	191	3	723
14	ST-10	19	0	757
10m	ST-10	89	4	1052
11m	ST-10	9	0	331
14m	ST-10	165	2	461
5m	ST-10	9	0	836
15	ST-10	36	0	630
15m	ST-10	239	12	886
18	ST-10	178	10	653
18m	ST-10	79	1	732
22	ST-10	66	5	1067
22m	ST-10	34	0	469
27	ST-10	200	12	858
27m	ST-10	193	8	688
		111.375	4	758.812
		19.4302	1.07238	54.7707
6	ST-30	101	4	867
7	ST-30	152	8	977
12	ST-30	292	12	923
13	ST-30	14	0	530
12m	ST-30	144	4	669
13m	ST-30	141	1	568
6m	ST-30	65	1	747
7m	ST-30	112	5	985
16	ST-30	113	6	699
16m	ST-30	266	6	778
19	ST-30	148	7	1103
19m	ST-30	167	6	932
21	ST-30	171	3	434
21m	ST-30	210	8	902
25	ST-30	14	1	767
25m	ST-30	231	5	1096
		146.312	4.8125	811.062
		19.7747	0.796967	49.282
