# Supplementary material for: Potential Therapeutic Value of a Novel FAAH Inhibitor for the Treatment of Anxiety
Source: PLoS One. 2015 Sep 11;10(9):e0137034. doi: 10.1371/journal.pone.0137034 (PMC4567375; doi:10.1371/journal.pone.0137034)
Supplement: S3 Table — (Individual data). (XLS) [file pone.0137034.s003.xls]

## Sheet: PFC - Means
Animal code	hemisphere	DRUG	AEA (pmol/g tissue)	2AG (nmol/g tissue)	PEA (pmol/g tissue)	FAAH activity (pmol/min per mg prot)
13	sn	Vh	20.547	34.43	590	576	635	605.5
13m	sn	Vh	23.545	10.24	1119	629	552	590.5
17	sn	Vh	9.852	66.36	1795	505	593	549
17m	sn	Vh	11.482	56.76	2250	601	677	639
24	dx	Vh	1.839	16.01	1460	637	632	634.5
24m	dx	Vh	3.99	31.22	1426	621	706	663.5
28	dx	Vh	10.778	10.46	995	691	700	695.5
28m	sn	Vh	17.438	7.21	1048	426	427	426.5
			12.4339	29.0862	1335.38			600.5
			2.69982	7.95069	182.853			29.4853
15	sn	ST-10	11.587	18.62	1258	623	598	610.5
15m	dx	ST-10	31.811	6.36	1311	238	236	237
18	sn	ST-10	21.549	19.36	2723	330	373	351.5
18m	dx	ST-10	21.017	25.59	905	256	284	270
22	sn	ST-10	20.905	66.57	2183	233	194	213.5
22m	dx	ST-10	12.045	13.79	877	14	23	18.5
27	dx	ST-10	3.184	40.72	2200	144	150	147
27m	sn	ST-10	nd	42.5	1633	164	159	161.5
			17.4426	29.1887	1636.25			251.188
			3.50105	6.92697	237.466			61.8446
16	dx	ST-30	14.399	8.3	1466	178	202	190
16m	sn	ST-30	39.008	24.31	688	86	52	69
19	dx	ST-30	14.931	12.26	1444	131	167	149
19m	sn	ST-30	24.592	17.48	2776	134	138	136
21	sn	ST-30	nd	108.32	3725	143	215	179
21m	dx	ST-30	50.058	nd	7592	200	122	161
25	sn	ST-30	17.444	49.03	2402	200	196	198
25m	dx	ST-30	nd	39.87	2141	73	97	85
			26.7387	37.0814	2779.25			145.875
			5.9917	13.1088	761.666			16.7507

## Sheet: PFC -ANOVA
Animal code	hemisphere	DRUG	AEA (pmol/g tissue)	2AG (nmol/g tissue)	PEA (pmol/g tissue)	FAAH activity (pmol/min per mg prot)
13	sn	Vh	20.547	34.43	590	605.5
13m	sn	Vh	23.545	10.24	1119	590.5
17	sn	Vh	9.852	66.36	1795	549
17m	sn	Vh	11.482	56.76	2250	639
24	dx	Vh	1.839	16.01	1460	634.5
24m	dx	Vh	3.99	31.22	1426	663.5
28	dx	Vh	10.778	10.46	995	695.5
28m	sn	Vh	17.438	7.21	1048	426.5
15	sn	ST-10	11.587	18.62	1258	610.5
15m	dx	ST-10	31.811	6.36	1311	237
18	sn	ST-10	21.549	19.36	2723	351.5
18m	dx	ST-10	21.017	25.59	905	270
22	sn	ST-10	20.905	66.57	2183	213.5
22m	dx	ST-10	12.045	13.79	877	18.5
27	dx	ST-10	3.184	40.72	2200	147
27m	sn	ST-10		42.5	1633	161.5
16	dx	ST-30	14.399	8.3	1466	190
16m	sn	ST-30	39.008	24.31	688	69
19	dx	ST-30	14.931	12.26	1444	149
19m	sn	ST-30	24.592	17.48	2776	136
21	sn	ST-30		108.32	3725	179
21m	dx	ST-30	50.058		7592	161
25	sn	ST-30	17.444	49.03	2402	198
25m	dx	ST-30		39.87	2141	85

## Sheet: STR - Means
Animal code	hemisphere	DRUG	AEA (pmol/g tissue)	2AG (nmol/g tissue)	PEA (pmol/g tissue)	FAAH activity (pmol/min per mg prot)
13	sn	Vh	nd	nd	nd	330	377	353.5
13m	sn	Vh	19.175	8.226	700	331	392	361.5
17	sn	Vh	6.939	16.93	307	318	355	336.5
17m	sn	Vh	9.871	14.305	388	300	354	327
24	dx	Vh	nd	12.402	nd	284	298	291
24m	dx	Vh	14.042	8.533	582	246	317	281.5
28	dx	Vh	12.226	14.17	447	248	241	244.5
28m	sn	Vh	12.44	11.95	779	289	249	269
			12.4488	12.3594	533.833			308.062
			1.68159	1.19373	75.3434			15.0299
15	sn	ST-10	8.343	9.642	727	227	371	299
15m	dx	ST-10	7.487	12.099	754	64	40	52
18	sn	ST-10	nd	nd	nd	181	196	188.5
18m	dx	ST-10	26.337	9.335	647	153	154	153.5
22	sn	ST-10	16.996	7.39	1585	61	58	59.5
22m	dx	ST-10	nd	14.105	1622	88	58	73
27	dx	ST-10	14.848	9.87	1089	98	nd	98
27m	sn	ST-10	10.303	12.463	942	62	76	69
			14.0523	10.7006	1052.29			124.062
			2.88657	0.863092	152.824			30.2672
16	dx	ST-30	18.83	14.525	1116	39	45	42
16m	sn	ST-30	21.56	13.065	1264	43	45	44
19	dx	ST-30	15.253	12.74	803	60	42	51
19m	sn	ST-30	22.789	9.75	717	69	94	81.5
21	sn	ST-30	45.287	8.606	1096	105	92	98.5
21m	dx	ST-30	21.374	12.845	1374	107	nd	107
25	sn	ST-30	13.367	12.341	758	52	47	49.5
25m	dx	ST-30	15.071	11.273	1402	68	33	50.5
			21.6914	11.8931	1066.25			65.5
			3.58778	0.680161	97.8517			9.23213

## Sheet: STR - ANOVA
Animal code	hemisphere	DRUG	AEA (pmol/g tissue)	2AG (nmol/g tissue)	PEA (pmol/g tissue)	FAAH activity (pmol/min per mg prot)
13	sn	Vh				353.5
13m	sn	Vh	19.175	8.226	700	361.5
17	sn	Vh	6.939	16.93	307	336.5
17m	sn	Vh	9.871	14.305	388	327
24	dx	Vh		12.402		291
24m	dx	Vh	14.042	8.533	582	281.5
28	dx	Vh	12.226	14.17	447	244.5
28m	sn	Vh	12.44	11.95	779	269
15	sn	ST-10	8.343	9.642	727	299
15m	dx	ST-10	7.487	12.099	754	52
18	sn	ST-10				188.5
18m	dx	ST-10	26.337	9.335	647	153.5
22	sn	ST-10	16.996	7.39	1585	59.5
22m	dx	ST-10		14.105	1622	73
27	dx	ST-10	14.848	9.87	1089	98
27m	sn	ST-10	10.303	12.463	942	69
16	dx	ST-30	18.83	14.525	1116	42
16m	sn	ST-30	21.56	13.065	1264	44
19	dx	ST-30	15.253	12.74	803	51
19m	sn	ST-30	22.789	9.75	717	81.5
21	sn	ST-30	45.287	8.606	1096	98.5
21m	dx	ST-30	21.374	12.845	1374	107
25	sn	ST-30	13.367	12.341	758	49.5
25m	dx	ST-30	15.071	11.273	1402	50.5

## Sheet: HIP - Means
Animal code	hemisphere	DRUG	AEA (pmol/g tissue)	2AG (nmol/g tissue)	PEA (pmol/g tissue)	FAAH activity (pmol/min per mg prot)
13	sn	Vh	21.425	25.05	296	593	574	583.5
13m	sn	Vh	16.748	nd	nd	644	725	684.5
17	sn	Vh	17.592	16.4	386	720	628	674
17m	sn	Vh	5.822	20.95	nd	400	214	307
24	dx	Vh	10.893	32.89	479	625	600	612.5
24m	dx	Vh	13.131	20.57	228	670	622	646
28	dx	Vh	10.933	25.47	471	680	761	720.5
28m	sn	Vh	nd	14.72	862	388	402	395
			13.792	22.2929	453.667			577.875
			1.96382	2.324	90.9288			52.3789
15	sn	ST-10	12.902	24.86	533	439	353	396
15m	dx	ST-10	9.833	23.54	2038	165	170	167.5
18	sn	ST-10	nd	10.78	2377	346	363	354.5
18m	dx	ST-10	9.805	17.21	1842	299	262	280.5
22	sn	ST-10	11.745	17.06	1489	135	110	122.5
22m	dx	ST-10	14.097	28.04	415	186	177	181.5
27	dx	ST-10	19.58	18.66	758	212	263	237.5
27m	sn	ST-10	12.62	23.49	2140	310	349	329.5
			12.9403	20.455	1449			258.688
			1.25775	1.95735	274.751			34.5362
16	dx	ST-30	6.965	22.63	933	41	100	70.5
16m	sn	ST-30	nd	17.91	1136	245	201	223
19	dx	ST-30	41.987	11.14	1947	273	nd	273
19m	sn	ST-30	12.287	28.59	528	235	262	248.5
21	sn	ST-30	nd	10.24	4491	181	148	164.5
21m	dx	ST-30	14.896	22.24	2644	139	101	120
25	sn	ST-30	5.123	19.45	2505	220	164	192
25m	dx	ST-30	4.767	21.78	2042	61	60	60.5
			14.3375	19.2475	2028.25			169
			5.77312	2.16625	441.685			28.1821

## Sheet: HIP -ANOVA
Animal code	hemisphere	DRUG	AEA (pmol/g tissue)	2AG (nmol/g tissue)	PEA (pmol/g tissue)	FAAH activity (pmol/min per mg prot)
13	sn	Vh	21.425	25.05	296	583.5
13m	sn	Vh	16.748			684.5
17	sn	Vh	17.592	16.4	386	674
17m	sn	Vh	5.822	20.95		307
24	dx	Vh	10.893	32.89	479	612.5
24m	dx	Vh	13.131	20.57	228	646
28	dx	Vh	10.933	25.47	471	720.5
28m	sn	Vh		14.72	862	395
15	sn	ST-10	12.902	24.86	533	396
15m	dx	ST-10	9.833	23.54	2038	167.5
18	sn	ST-10		10.78	2377	354.5
18m	dx	ST-10	9.805	17.21	1842	280.5
22	sn	ST-10	11.745	17.06	1489	122.5
22m	dx	ST-10	14.097	28.04	415	181.5
27	dx	ST-10	19.58	18.66	758	237.5
27m	sn	ST-10	12.62	23.49	2140	329.5
16	dx	ST-30	6.965	22.63	933	70.5
16m	sn	ST-30		17.91	1136	223
19	dx	ST-30	41.987	11.14	1947	273
19m	sn	ST-30	12.287	28.59	528	248.5
21	sn	ST-30		10.24	4491	164.5
21m	dx	ST-30	14.896	22.24	2644	120
25	sn	ST-30	5.123	19.45	2505	192
25m	dx	ST-30	4.767	21.78	2042	60.5
